# Supplementary material for: Gut bacterial peptides with autoimmunity potential as environmental trigger for late onset complex diseases: In–silico study
Source: PLoS One. 2017 Jul 5;12(7):e0180518. doi: 10.1371/journal.pone.0180518 (PMC5498033; doi:10.1371/journal.pone.0180518)
Supplement: S4 Table — (XLS) [file pone.0180518.s005.xls]

## Sheet: disease_15576
Supplementary table 4: Diseases associated with human candidate proteins
Category	Term	Count	%	PValue	Genes	List Total	Pop Hits	Pop Total	Fold Enrichment	Bonferroni	Benjamini	FDR
GAD_DISEASE	Acquired Immunodeficiency Syndrome|Disease Progression	226	32.8012	8.17561e-116	Q8NE62, Q96H96, Q5ST30, Q8NC60, Q9Y697, Q86U28, Q8NBU5, Q5T440, Q5T160, P13995, Q9H1K1, Q96GW9, Q9NSE4, P10515, Q16740, Q9P015, P41250, O00217, Q9BYC9, P49590, Q96LJ7, O75891, P49591, Q16836, Q9H4K7, Q96NN9, Q8NFV4, P14621, Q9H3H1, P11310, O60930, O75570, O75489, Q13232, P23378, Q5T2R2, P42765, Q7KZN9, P00338, Q8N4T8, P21953, P0C7M7, O75879, Q92506, Q13085, Q9BW92, P13051, P55084, P07954, Q53FZ2,…	575	909	12971	5.60854	1.72751e-112	1.72751e-112	1.41467e-112
GAD_DISEASE	drug-related genes	51	7.40203	1.01122e-24	Q8N139, Q99714, Q02252, Q9NRK6, Q9Y694, O94788, O43708, P10768, Q9NP58, O94911, P19404, P00352, O00217, Q8WWZ7, O60706, Q8IZY2, P49189, P28331, P21439, O75891, P45844, Q9H172, Q92887, O15440, O75027, P43353, Q03519, P05091, Q9UG63, P30838, Q9H222, P13569, Q9H221, Q9BZC7, O95477, O15438, Q9NUT2, Q13268, Q12882, P51648, P49821, O75489, Q9NP78, P33897, Q92506, P46059, P33527, P08183, Q09428, O95342,…	575	197	12971	5.83996	2.1367e-21	1.06835e-21	1.74976e-21
GAD_DISEASE	cognitive trait	28	4.06386	1.09581e-12	P25685, P04040, P09601, P25686, P11142, P30044, P29475, O43708, P11021, P32119, Q06830, P17066, P19404, P49821, O75489, P00390, P54652, O00217, P38646, P0DMV9, P04179, P10599, P28331, Q9Y3D2, O75251, Q9UJ68, O75306, P36969	575	118	12971	5.35281	2.3154e-09	7.71802e-10	1.89611e-09
GAD_DISEASE	Aging/ Telomere Length	28	4.06386	1.3596e-12	P25685, P04040, P09601, P25686, P11142, P30044, P29475, O43708, P11021, P32119, Q06830, P17066, P19404, P49821, O75489, P00390, P54652, O00217, P38646, P0DMV9, P04179, P10599, P28331, Q9Y3D2, O75251, Q9UJ68, O75306, P36969	575	119	12971	5.30783	2.87279e-09	7.18198e-10	2.35255e-09
GAD_DISEASE	Spinal Dysraphism	18	2.61248	4.97132e-10	P26358, P13995, P22061, Q00266, P31153, P34896, P48728, Q99707, P31939, P23526, P11586, P22102, P04818, P29475, O75891, P32929, Q9UBK8, Q86X55	575	60	12971	6.76748	1.05044e-06	2.10088e-07	8.60215e-07
GAD_DISEASE	Lung Cancer	59	8.56313	9.45488e-09	P17516, Q8N139, P52701, P14780, P09601, P11586, P11142, P18283, O43708, P32929, Q9UBK8, P14061, P13995, P13716, P48163, Q8WWZ7, Q8IZY2, P04179, P53384, O75891, Q9UJ68, O75828, P36969, Q92887, P09917, P54132, P40692, P04040, Q9H819, Q9UIF7, P16152, P05091, P20585, P13569, Q9H221, Q9H3H1, P00492, O95477, P29372, O15438, Q9UPY3, P32320, P27695, Q9NRR4, P00390, P34896, P48728, Q99707, O43542, P0DMV9,…	575	593	12971	2.24441	1.9978e-05	3.32969e-06	1.63603e-05
GAD_DISEASE	Chronic renal failure|Kidney Failure, Chronic	73	10.5951	6.89592e-07	Q12908, P52701, Q3LXA3, P12268, P35670, P14780, P09601, O43175, P16435, P11142, O15457, O43708, Q00534, Q9UBK8, P23470, Q08J23, P00352, P13716, P41250, P23434, Q15418, P20839, O75751, P10599, P04179, Q9UEF7, Q96KN2, Q9UBS3, P21439, P45844, Q8N142, Q92887, P09917, O15440, P62942, P54132, P40692, Q03519, Q14164, P04040, P31513, Q9UIF7, P20585, Q9Y253, P05091, P30838, Q9H222, Q06278, Q9H221, O95477,…	575	905	12971	1.81962	0.00145605	0.000208137	0.00119323
GAD_DISEASE	Bladder Cancer	49	7.11176	1.68592e-06	P17516, Q92887, P09917, P52701, Q8N139, P54132, P40692, P14780, P04040, P09601, Q9H819, P16152, Q9UIF7, P20585, P05091, Q9Y253, Q9H221, O95477, P35250, P29372, P18283, Q9UBT6, Q00534, O43708, P32929, Q9UBK8, P14061, P27695, Q9UHC1, P13995, P13716, P34896, P49279, Q99707, Q8WWZ7, O43542, Q8IZY2, P13051, P04179, P08183, P04818, P40939, P21397, O75891, P43246, O95342, O75828, Q9NYQ3, P36969	575	529	12971	2.08952	0.00355602	0.000445196	0.00291721
GAD_DISEASE	chronic obstructive pulmonary disease	40	5.80552	6.86437e-06	P17516, Q92887, P09917, Q8N139, P52701, P54132, P40692, P14780, P04040, P09601, Q9H819, P16152, P05091, P20585, P13569, O95477, P18283, O43708, P32929, Q9UBK8, P14061, P27695, P13995, P13716, P48728, Q99707, O43542, Q8WWZ7, Q8IZY2, P33527, P08183, P04179, P04818, P40939, P53384, O75891, O95342, P43246, O75828, P36969	575	414	12971	2.17954	0.0143998	0.00161031	0.0118771
GAD_DISEASE	lung cancer	46	6.67634	1.01892e-05	P17516, Q92887, P09917, Q8N139, P52701, P54132, P40692, P14780, Q9H819, Q9UIF7, P16152, P20585, P05091, Q9H221, O95477, O15438, P18283, O43708, P32929, Q9UBK8, P32320, P14061, P27695, Q9UHC1, P13995, P05089, P13716, P48728, Q99707, O43542, Q8WWZ7, O00337, O75751, Q8IZY2, P33527, P08183, P04179, P04818, P40939, P53384, P21397, O75891, O95342, P43246, O75828, P36969	575	516	12971	2.01101	0.0212998	0.00215068	0.0176295
GAD_DISEASE	Lymphoma, Follicular|Lymphoma, Large B-Cell, Diffuse	10	1.45138	2.49983e-05	P27695, P13995, P04818, P34896, P40692, O75891, Q99707, P43246, Q9UBK8, O43542	575	37	12971	6.09683	0.0514513	0.0047905	0.0432471
GAD_DISEASE	Colorectal Cancer	39	5.66038	3.09069e-05	Q92887, Q12908, P09917, P26358, P52701, P03901, P31153, P54132, P40692, P14780, P04040, P31513, P23526, P11586, Q9UIF7, P05091, P20585, P22102, O15438, Q9UBK8, Q12882, P27695, P00395, Q9UHC1, P00414, P34896, P03915, Q99707, P31939, O43542, P23280, P15428, P33527, P08183, P04179, P04818, O75891, P43246, P36969	575	426	12971	2.06519	0.0632205	0.0054275	0.0534665
GAD_DISEASE	Carcinoma, Non-Small-Cell Lung|Lung Neoplasms|Neoplasm of lung	7	1.01597	4.00522e-05	P04818, P34896, O75891, Q99707, Q9UBK8, O43542, P11586	575	16	12971	9.86924	0.0811497	0.00648902	0.0692819
GAD_DISEASE	esophageal adenocarcinoma	33	4.78955	8.65466e-05	Q92887, Q12908, P09917, P52701, P40692, P14780, Q03519, P11586, Q9UIF7, P20585, P13569, O15438, Q00534, O43708, Q9UBK8, P14061, P32320, Q12882, P27695, P13995, P34896, Q99707, O43542, P33527, P08183, P04818, Q9HCL2, Q09428, P21439, P30038, O75891, O95342, P43246	575	351	12971	2.12086	0.167133	0.012978	0.149651
GAD_DISEASE	Diabetes Mellitus, Type 2|	9	1.30624	0.000173231	Q969Y2, P46199, Q9BW92, O75648, Q9Y2Z2, Q9NSE4, Q9HCL2, Q9Y6E7, Q6PI48	575	37	12971	5.48714	0.306545	0.0241092	0.299328
GAD_DISEASE	1-carbon metabolism	6	0.870827	0.000239278	P04818, P34897, Q99707, P32929, Q9UBK8, P11586	575	14	12971	9.66783	0.39689	0.0311093	0.413229
GAD_DISEASE	plasma HDL cholesterol (HDL-C) levels	25	3.62845	0.000288618	Q9H172, P09467, P14780, Q9H222, Q9H221, P11310, O95477, Q13907, Q9BWD1, P53396, Q86X55, Q9NR19, Q86V21, P35558, P49327, P48163, Q13085, P15428, P56937, P11413, Q9HCL2, P21439, Q53FZ2, O95342, P45844	575	249	12971	2.26489	0.456615	0.0352427	0.498238
GAD_DISEASE	prostate cancer	41	5.95065	0.000315167	P56192, P09917, P52701, P40692, P14780, P04040, P11586, Q9UIF7, P20585, P05091, P13569, P31040, Q9UKU0, Q9UBK8, P36542, P14061, P19404, P27695, P00395, P21912, P00414, P34896, P49327, Q99707, O43542, O75751, P13051, P00558, P04179, P08183, P04818, P40939, P28331, P22033, P25705, P21397, O75891, P07954, P43246, O75306, P36969	575	510	12971	1.81351	0.486267	0.0363266	0.543951
GAD_DISEASE	Colorectal Neoplasms, Hereditary Nonpolyposis	4	0.580552	0.000333517	P52701, P40692, P43246, Q9UIF7	575	4	12971	22.5583	0.505812	0.0364172	0.575537
GAD_DISEASE	Atherosclerosis|Hyperlipidemias	4	0.580552	0.000333517	Q9H222, Q9H221, O95477, P45844	575	4	12971	22.5583	0.505812	0.0364172	0.575537
GAD_DISEASE	Homocysteine	6	0.870827	0.000345916	P04818, P22033, P31327, Q99707, P32929, Q9UBK8	575	15	12971	9.0233	0.518595	0.0358924	0.596873
GAD_DISEASE	Alzheimer's Disease	30	4.35414	0.000396612	P04406, P09917, Q13867, P03901, Q03519, P14780, P04040, P09601, P09622, P11586, P05091, Q9H222, Q9BZC7, O95477, P29475, O14556, P36957, P00395, P00414, P54652, P03915, P35558, P49279, Q99707, P04179, P08183, Q9UH03, P21397, Q86UK0, P45844	575	333	12971	2.03228	0.567514	0.0391285	0.684064
GAD_DISEASE	breast cancer	41	5.95065	0.000431612	Q92887, P52701, P26358, P11388, P54132, P40692, P14780, P04040, P09601, Q9UIF7, P11586, P16152, P20585, Q9Y253, P05091, P30838, P29475, P29372, O43708, Q00534, Q9UBK8, P14061, Q86X55, P27695, Q9Y6N1, P00352, P00390, P34896, Q04760, P49327, P03915, Q99707, O43542, Q15418, P10599, P04179, P08183, P04818, Q9UEF7, P43246, O75828	575	518	12971	1.7855	0.598358	0.0406155	0.74422
GAD_DISEASE	Adenocarcinoma|Pancreatic Neoplasms	10	1.45138	0.000473704	Q92887, O15440, P52701, P33527, P04179, P08183, O15438, P40692, P43246, P20585	575	53	12971	4.25628	0.632552	0.0425955	0.816518
GAD_DISEASE	methotrexate toxicity	6	0.870827	0.000484945	P08183, P04818, P34896, Q99707, P31939, Q9UBK8	575	16	12971	8.45935	0.641181	0.0418067	0.835818
GAD_DISEASE	Colorectal Neoplasms	14	2.03193	0.000601578	P27695, P52701, P40692, P14780, Q99707, P46063, Q9UIF7, O43542, P20585, P04818, Q14117, P43246, Q9UBK8, P32320	575	103	12971	3.06617	0.719594	0.0495889	1.03585
GAD_DISEASE	Drug Hypersensitivity	7	1.01597	0.000630088	P08183, P04818, P34896, Q9BY32, Q99707, Q9UBK8, P11586	575	25	12971	6.31631	0.735997	0.0499331	1.08469
GAD_DISEASE	head and neck cancer	13	1.88679	0.000649487	P27695, P21912, P34896, Q99707, P04040, Q9UIF7, O43542, P05091, P13569, P08183, P04818, Q00534, Q9UBK8	575	91	12971	3.22261	0.746606	0.0495739	1.11791
GAD_DISEASE	Neural Tube Defects	9	1.30624	0.000708309	P22061, O94788, P04818, P22033, P34896, P34897, Q99707, Q9UBK8, P11586	575	45	12971	4.51165	0.776241	0.0520666	1.21857
GAD_DISEASE	atherosclerosis, coronary; tuberculosis	4	0.580552	0.00080632	P36871, P24666, Q04760, P10768	575	5	12971	18.0466	0.818126	0.05708	1.38609
GAD_DISEASE	arsnic exposure	6	0.870827	0.000883758	P27695, P26358, P00390, P04179, P04040, P32119	575	18	12971	7.51942	0.8456	0.0603742	1.51825
GAD_DISEASE	hyperhomocysteinemia	6	0.870827	0.00115614	P04818, P34896, Q99707, Q9UBK8, P23526, P11586	575	19	12971	7.12366	0.913215	0.0758208	1.98178
GAD_DISEASE	Cancer	8	1.1611	0.00122164	Q12882, P27695, Q92887, P33527, P08183, P04818, P54132, O43542	575	38	12971	4.74911	0.924445	0.077544	2.09295
GAD_DISEASE	longevity	34	4.93469	0.00123192	P04406, P52701, P11388, P54132, Q96EY1, P40692, P04040, Q6PCE3, P09601, P06737, O95479, Q06278, P07902, P13929, P27708, Q96I99, Q9NXA8, P53396, Q9BYZ2, Q16798, P49589, P22061, P10515, P35558, P0DMV9, P36871, P13051, P08237, P04179, Q9UEF7, P22033, O00330, Q96HY7, Q07837	575	425	12971	1.80466	0.926071	0.0758944	2.11039
GAD_DISEASE	Cleft Lip|Cleft Palate	32	4.64441	0.00144127	Q9BU70, Q8NE62, P31153, Q8NCW5, Q14164, P14780, Q9P0Z9, P04424, P11766, P23526, P11586, Q9UI17, O95477, P22102, P32929, Q9UBK8, P27695, O15269, P00966, P00352, P13995, Q00266, P34896, P48728, P34897, Q99707, P31939, O43542, P08183, P04818, O75891, Q6YN16	575	395	12971	1.8275	0.952527	0.0857355	2.46482
GAD_DISEASE	Neoplasms	16	2.32221	0.00166045	Q12882, P27695, P52701, P00352, P54132, P40692, Q9BY32, P14780, O43542, P30838, P24666, P04179, P08183, Q9UBS3, P43246, P32320	575	143	12971	2.524	0.970147	0.0954587	2.83461
GAD_DISEASE	DNA damage	8	1.1611	0.00194056	Q8IUS5, P27695, P04179, P40692, P04040, Q99707, O43542, P05091	575	41	12971	4.40161	0.9835	0.107752	3.30526
GAD_DISEASE	null	61	8.85341	0.00225463	Q12908, P52701, P35670, P12268, P14780, P09601, P11586, P30793, Q9UBK8, P00352, P05089, P13716, O60706, P10809, P04179, Q9UEF7, P11413, P21439, P36969, Q92887, P09917, P29972, Q3T906, P40692, Q03519, Q9BY32, P04040, P31513, Q9UIF7, P05091, P13569, Q9H222, Q9H221, Q5VV42, P11310, O95477, Q5JRX3, P07902, P29475, O15438, P32320, Q12882, P27695, P60174, P21912, A1Z1Q3, P00338, P34896, Q99707, Q96J66,…	575	936	12971	1.47014	0.991515	0.120941	3.83043
GAD_DISEASE	gastric cancer	9	1.30624	0.00241257	P0DMV9, P52701, P00414, P08183, P04818, P40692, P03915, P43246, O43542	575	54	12971	3.75971	0.993927	0.125684	4.0935
GAD_DISEASE	Adenomatous Polyposis Coli	4	0.580552	0.00263981	P27695, P52701, P43246, Q9UIF7	575	7	12971	12.8904	0.996247	0.13343	4.47082
GAD_DISEASE	Heart Defects, Congenital|Spinal Dysraphism	5	0.725689	0.00266333	P13995, P04818, Q99707, Q9UBK8, P11586	575	14	12971	8.05652	0.99643	0.131405	4.50979
GAD_DISEASE	Aortic Aneurysm, Abdominal|	6	0.870827	0.00288977	P04818, P34896, Q99707, Q9UBK8, P23526, P11586	575	23	12971	5.88476	0.99779	0.138555	4.88425
GAD_DISEASE	stomach cancer	12	1.74165	0.00337395	P48723, P04179, P08183, P04818, P40692, P14780, Q99707, P43246, Q9UBK8, O43542, P11586, P05091	575	96	12971	2.81978	0.999208	0.15636	5.68029
GAD_DISEASE	Adenoma|Colorectal Neoplasms	8	1.1611	0.00486894	P15428, P04818, P18283, Q99707, Q9UIF7, O43542, P36969, P05091	575	48	12971	3.75971	0.999967	0.213248	8.09876
GAD_DISEASE	Adenocarcinoma|Colonic Neoplasms|Colorectal Neoplasms, Hereditary Nonpolyposis|Microsatellite Instability	3	0.435414	0.00569263	P52701, P40692, P43246	575	3	12971	22.5583	0.999994	0.239787	9.40617
GAD_DISEASE	Colorectal Neoplasms, Hereditary Nonpolyposis|Endometrial Neoplasms	3	0.435414	0.00569263	P52701, P40692, P43246	575	3	12971	22.5583	0.999994	0.239787	9.40617
GAD_DISEASE	Anticipation, Genetic|Colorectal Neoplasms, Hereditary Nonpolyposis	3	0.435414	0.00569263	P52701, P40692, P43246	575	3	12971	22.5583	0.999994	0.239787	9.40617
GAD_DISEASE	hyperglycinemia, nonketotic	3	0.435414	0.00569263	P23378, P48728, P23434	575	3	12971	22.5583	0.999994	0.239787	9.40617
GAD_DISEASE	mycophenolate mofetil	3	0.435414	0.00569263	Q92887, P20839, P12268	575	3	12971	22.5583	0.999994	0.239787	9.40617
GAD_DISEASE	colorectal cancer, hereditary nonpolyposis	3	0.435414	0.00569263	P52701, P40692, P43246	575	3	12971	22.5583	0.999994	0.239787	9.40617
GAD_DISEASE	Birth Weight|Fetal Growth Retardation|Placental Insufficiency|Pre-Eclampsia	3	0.435414	0.00569263	Q99707, Q9UBK8, P11586	575	3	12971	22.5583	0.999994	0.239787	9.40617
GAD_DISEASE	Colorectal Neoplasms|Colorectal Neoplasms, Hereditary Nonpolyposis	3	0.435414	0.00569263	P52701, P40692, P43246	575	3	12971	22.5583	0.999994	0.239787	9.40617
GAD_DISEASE	colorectal cancer; endometrial cancer	3	0.435414	0.00569263	P52701, P40692, P43246	575	3	12971	22.5583	0.999994	0.239787	9.40617
GAD_DISEASE	Colorectal Neoplasms, Hereditary Nonpolyposis|Pancreatic Neoplasms	3	0.435414	0.00569263	P52701, P40692, P43246	575	3	12971	22.5583	0.999994	0.239787	9.40617
GAD_DISEASE	colorectal adenomas	5	0.725689	0.00569793	Q12908, P08183, P04818, P40692, P43246	575	17	12971	6.63478	0.999994	0.235333	9.41453
GAD_DISEASE	Breast Cancer	41	5.95065	0.00596123	P17516, Q92887, P52701, P11388, Q8NE62, P54132, P40692, P14780, P04040, P09601, P11586, Q9UIF7, P16435, P20585, P05091, P30838, Q9H3H1, Q9UBT6, O43708, Q00534, Q9UBK8, P14061, Q12882, P27695, Q9UHC1, P00390, P34896, Q04760, Q99707, O43542, Q96J66, Q92506, Q13085, P56937, P04179, P10599, P08183, P04818, O75891, P43246, P36969	575	598	12971	1.54664	0.999997	0.24016	9.82871
GAD_DISEASE	leukemia	13	1.88679	0.00598328	P0DMV9, P27695, P04179, P08183, P04818, P40692, P04040, Q99707, P43246, Q9UBK8, O43542, P11586, P20585	575	118	12971	2.48523	0.999997	0.236469	9.86332
GAD_DISEASE	normal variation	23	3.33817	0.00686017	Q92887, O14745, P09917, P13716, P12268, Q9BY32, P49915, P04040, O43542, P11586, P16219, P13569, P00492, P20839, P11310, P08183, P04818, P18283, P21397, O95342, Q9UBK8, Q16134, P36969	575	281	12971	1.84641	1	0.261424	11.2294
GAD_DISEASE	BMI- Edema rosiglitazone or pioglitazone	12	1.74165	0.0076786	Q9H222, Q13085, P40925, Q01813, P30613, P08237, P08183, Q9BWD1, O00763, Q09428, P35558, P17858	575	107	12971	2.5299	1	0.282798	12.4867
GAD_DISEASE	Lymphoma, B-Cell|Lymphoma, Non-Hodgkin|Lymphoma, T-Cell	4	0.580552	0.00819283	P04818, P34896, O75891, Q99707	575	10	12971	9.0233	1	0.293658	13.2681
GAD_DISEASE	Parkinson's disease	14	2.03193	0.0102669	Q16698, Q9NQ11, P09601, Q99707, Q8WVM0, P38646, P30793, P49448, O00764, P08183, P29475, P21397, P11021, Q9UBK8	575	142	12971	2.22405	1	0.347908	16.3536
GAD_DISEASE	Leukemia, Myeloid, Acute|Precursor Cell Lymphoblastic Leukemia-Lymphoma	4	0.580552	0.010899	P33527, P04818, P34896, Q99707	575	11	12971	8.203	1	0.359374	17.2733
GAD_DISEASE	Biliary calculi|Gallstones	4	0.580552	0.010899	Q9H222, Q9H221, P21439, O95342	575	11	12971	8.203	1	0.359374	17.2733
GAD_DISEASE	Alcoholism	35	5.07983	0.0109356	P17516, Q8N5C6, P17174, P35670, P14780, P49915, Q93099, P11766, Q12791, P05091, Q5JRX3, Q99685, P29475, O43708, P32929, Q9UBK8, Q9UPY3, P23470, P49589, P00352, Q9NUQ2, Q5T2R2, A1Z1Q3, Q00266, P13716, Q04760, Q9NTM9, P21953, O43252, P16219, P46199, O95363, P21397, P43246, Q16836	575	509	12971	1.55116	1	0.35492	17.3262
GAD_DISEASE	Lipid Metabolism Disorders|Muscular Diseases	3	0.435414	0.0110517	P38117, P13804, Q16134	575	4	12971	16.9187	1	0.352644	17.494
GAD_DISEASE	nelfinavir pharmacokinetics	3	0.435414	0.0110517	Q92887, P33527, P08183	575	4	12971	16.9187	1	0.352644	17.494
GAD_DISEASE	preterm delivery small-for-gestational age	3	0.435414	0.0110517	P34896, Q99707, Q9UBK8	575	4	12971	16.9187	1	0.352644	17.494
GAD_DISEASE	Esophageal Cancer	8	1.1611	0.0124399	P08183, P04818, P34896, P49279, Q03519, Q99707, O43542, P05091	575	57	12971	3.16607	1	0.381784	19.4752
GAD_DISEASE	Adenocarcinoma|Stomach Neoplasms	7	1.01597	0.0137319	P27695, P08183, P04818, Q99707, Q9UBK8, O43542, P11586	575	45	12971	3.50906	1	0.406503	21.2787
GAD_DISEASE	endometrial cancer	7	1.01597	0.0137319	P52701, P08183, P40692, P14780, P43246, Q9UIF7, P14061	575	45	12971	3.50906	1	0.406503	21.2787
GAD_DISEASE	orofacial clefts	4	0.580552	0.0140609	Q8NE62, Q99707, Q9UBK8, P11586	575	12	12971	7.51942	1	0.408409	21.7319
GAD_DISEASE	Hypercholesterolemia	7	1.01597	0.0168138	Q9H222, Q13085, Q9H221, O95477, P04179, P08183, O00763	575	47	12971	3.35974	1	0.460845	25.4285
GAD_DISEASE	Bone Neoplasms|Gastrointestinal Diseases|Hematologic Diseases|Kidney Diseases|Osteosarcoma	3	0.435414	0.017882	P04818, P34896, Q99707	575	5	12971	13.535	1	0.475974	26.8181
GAD_DISEASE	gallstones	4	0.580552	0.0217856	Q9H222, Q9H221, P21439, O95342	575	14	12971	6.44522	1	0.539617	31.6914
GAD_DISEASE	serum metabolites	4	0.580552	0.0217856	P16219, Q01814, P11310, Q16134	575	14	12971	6.44522	1	0.539617	31.6914
GAD_DISEASE	pancreatic cancer	8	1.1611	0.0224728	P27695, P13569, O00337, P04179, P04818, P46063, O43542, P32320	575	64	12971	2.81978	1	0.544939	32.5171
GAD_DISEASE	breast cancer estrogen progesterone	3	0.435414	0.0260432	P04818, Q99707, P11586	575	6	12971	11.2791	1	0.593159	36.6574
GAD_DISEASE	leukemia; bladder cancer; radiotherapy	3	0.435414	0.0260432	P27695, P40692, P20585	575	6	12971	11.2791	1	0.593159	36.6574
GAD_DISEASE	subcutaneous fibrosis	3	0.435414	0.0260432	P27695, P04179, O43542	575	6	12971	11.2791	1	0.593159	36.6574
GAD_DISEASE	radiotherapy response	3	0.435414	0.0260432	P27695, P04179, O43542	575	6	12971	11.2791	1	0.593159	36.6574
GAD_DISEASE	Cholestasis, Intrahepatic|Pregnancy Complications	3	0.435414	0.0260432	Q92887, P21439, O95342	575	6	12971	11.2791	1	0.593159	36.6574
GAD_DISEASE	frequency of micronucleated lymphocytes	3	0.435414	0.0260432	P04818, Q99707, Q9UBK8	575	6	12971	11.2791	1	0.593159	36.6574
GAD_DISEASE	radiotherapy	3	0.435414	0.0260432	P27695, P04179, O43542	575	6	12971	11.2791	1	0.593159	36.6574
GAD_DISEASE	Apoplexy|Brain Ischemia|Stroke	7	1.01597	0.0288321	O95477, P04818, P34896, Q99707, Q9UBK8, P23526, P11586	575	53	12971	2.97939	1	0.625152	39.7237
GAD_DISEASE	melanoma	10	1.45138	0.0310523	P27695, P29475, P40692, P14780, P09601, P43246, Q9UBK8, O43542, Q9Y253, P32320	575	99	12971	2.27861	1	0.647064	42.0642
GAD_DISEASE	cirrhosis, alcoholic	4	0.580552	0.031396	P24666, Q04760, P10768, P05091	575	16	12971	5.63957	1	0.645475	42.4187
GAD_DISEASE	Arthritis, Rheumatoid	14	2.03193	0.0329045	Q9BY32, Q03519, P04040, P31939, Q99707, P30793, P17858, P04179, P08183, P04818, P13804, Q00534, Q9UBK8, Q02127	575	166	12971	1.9025	1	0.657391	43.9509
GAD_DISEASE	migraine	5	0.725689	0.0334382	P04818, P34896, P21397, Q99707, P11586	575	28	12971	4.02826	1	0.657877	44.4838
GAD_DISEASE	plasma HDL-C levels	6	0.870827	0.0335978	Q9H222, P06576, Q9H221, O95477, P08183, Q9UEF7	575	41	12971	3.30121	1	0.654216	44.6421
GAD_DISEASE	Brain Neoplasms|Glioma|Meningeal Neoplasms|Meningioma	3	0.435414	0.0354046	Q99707, Q9UBK8, O43542	575	7	12971	9.66783	1	0.668411	46.406
GAD_DISEASE	cholestasis	3	0.435414	0.0354046	O75751, P21439, O95342	575	7	12971	9.66783	1	0.668411	46.406
GAD_DISEASE	Coronary Artery Disease|Lupus Erythematosus, Systemic	3	0.435414	0.0354046	P04818, Q99707, Q9UBK8	575	7	12971	9.66783	1	0.668411	46.406
GAD_DISEASE	hearing loss	9	1.30624	0.0384303	Q12882, Q06278, O15440, P04179, P30038, P31513, O95342, P11766, P32320	575	87	12971	2.33361	1	0.693619	49.2417
GAD_DISEASE	Parkinson's Disease	16	2.32221	0.0403017	P19404, P00395, P46459, Q9NQ11, P03915, Q99707, P30793, Q96RQ3, P05091, O00764, P04179, P08183, P29475, P21397, O43708, Q9UBK8	575	206	12971	1.7521	1	0.706019	50.9242
GAD_DISEASE	Down Syndrome	4	0.580552	0.0428686	P04818, Q99707, Q9UBK8, P11586	575	18	12971	5.01295	1	0.723581	53.1466
GAD_DISEASE	Schizophrenia	46	6.67634	0.0450444	Q01814, P09467, Q9BVP2, P15104, P30520, P51513, P12268, P43353, P14780, Q03519, P49915, P31513, Q9GZT4, O43175, Q9NVM4, P30838, O95477, Q9UKU0, O94788, P27708, P29475, P53396, P09104, P49773, P23470, P19404, P08397, P00352, P46459, O94925, A1Z1Q3, P34896, P31327, P35558, P49327, P48728, P43003, O15229, P0DMV9, Q8IZY2, P42357, P08183, P04179, P21397, O75891, Q9UJ68	575	785	12971	1.32189	1	0.736604	54.9559
GAD_DISEASE	Coronary Disease|Coronary heart disease|Inflammation|Insulin Resistance	7	1.01597	0.0454533	Q5T2W1, Q9H222, O95477, Q8IZY2, Q8NCW5, P21439, O95342	575	59	12971	2.6764	1	0.735072	55.2884
GAD_DISEASE	cardiac defects	3	0.435414	0.0458443	P34896, Q99707, Q9UBK8	575	8	12971	8.45935	1	0.733433	55.6043
GAD_DISEASE	Folic Acid Deficiency	3	0.435414	0.0458443	Q99707, Q9UBK8, P11586	575	8	12971	8.45935	1	0.733433	55.6043
GAD_DISEASE	Hematologic Neoplasms	6	0.870827	0.047511	P27695, P35250, P13051, P29372, Q9UBK8, Q9UIF7	575	45	12971	3.00777	1	0.741624	56.9272
GAD_DISEASE	Arthritis, Rheumatoid|Rheumatoid Arthritis	14	2.03193	0.0488859	P34896, P12268, P49279, Q9BY32, Q99707, P09601, P11586, Q9HC57, P10809, P08183, P29372, P04818, Q00534, Q9UBK8	575	176	12971	1.79441	1	0.747263	57.9906
GAD_DISEASE	POF - Premature ovarian failure|Primary Ovarian Insufficiency	4	0.580552	0.0492843	P00395, P00414, P03901, P03915	575	19	12971	4.74911	1	0.74567	58.294
GAD_DISEASE	Type 2 Diabetes| edema | rosiglitazone	113	16.4006	0.0544868	P31153, O95528, P14780, P09601, P23526, P30793, P11142, Q99683, Q99685, P32929, Q86U28, P19404, Q9NR19, Q08J23, O60706, Q8IZY2, P10599, P21439, O75891, Q14914, Q9UJ68, Q9H172, Q01814, P09917, P54132, Q14164, P04040, P20585, O60678, P13569, Q9H222, Q5VV42, P11310, P14625, P50993, P26885, Q9NUT2, P22061, P49327, P48728, P49279, P43003, Q99707, Q9HD20, P31939, Q96SZ6, Q12931, Q92506, P15428, Q13085,…	575	2198	12971	1.15973	1	0.776547	62.0717
GAD_DISEASE	Exfoliation Syndrome|Glaucoma	3	0.435414	0.057249	Q99707, Q9UBK8, P11586	575	9	12971	7.51942	1	0.789253	63.944
GAD_DISEASE	chromosomal damage	3	0.435414	0.057249	P04818, Q99707, Q9UBK8	575	9	12971	7.51942	1	0.789253	63.944
GAD_DISEASE	patent ductus arteriosus	11	1.59652	0.0625751	P15428, O95477, P22102, P34896, P14780, P31513, Q99707, Q9UBK8, Q96J66, P11586, P05091	575	130	12971	1.90878	1	0.814679	67.311
GAD_DISEASE	Stomach Neoplasms	10	1.45138	0.0628704	P27695, P26358, P08183, P04818, P40692, P09601, Q9UBK8, O43542, P14061, P05091	575	113	12971	1.99631	1	0.81236	67.4887
GAD_DISEASE	hypertension	41	5.95065	0.0631112	Q16222, P09917, Q9UHD8, P14780, P04040, P09601, P31513, P05091, P45954, P14621, O95477, Q13363, Q5JRX3, P50993, O94788, P29475, P32929, Q9UBK8, Q9BZX2, Q9Y617, Q9NUB1, P78371, Q00266, P13716, Q99707, Q9ULD0, P15313, O75879, P00480, O75751, P33527, P49189, P56937, P04179, P08183, Q9UEF7, Q5T6J7, O75891, Q53FZ2, P15144, Q9UJ68	575	705	12971	1.3119	1	0.809787	67.6329
GAD_DISEASE	respiratory activity following radiotherapy	4	0.580552	0.063419	P00395, P00414, P03901, P03915	575	21	12971	4.29681	1	0.807589	67.8164
GAD_DISEASE	Alzheimer's disease	53	7.69231	0.0638343	P17516, P04406, Q13867, Q96GX5, P14780, P09601, Q9BZE4, P45954, P61457, Q9ULC5, Q8IYQ7, P36957, P36542, Q8NBU5, Q8WWH5, Q00266, P49903, Q8WVM0, P10809, O00763, Q9HCL2, A2VDF0, Q92887, P09917, Q01813, P15169, Q12791, P05091, O95477, Q9BZC7, Q5JRX3, P09104, P27695, Q7KZN9, P35558, Q99707, P54886, Q96JD6, Q9ULD0, P0DMV9, P33897, P00480, P15428, Q96PS8, P08183, Q09428, O95340, P21397, Q9Y3D3, Q9Y3D2,…	575	950	12971	1.25851	1	0.805973	68.0625
GAD_DISEASE	head and neck cancer lung cancer	3	0.435414	0.069513	Q9UHC1, Q9UBT6, P20585	575	10	12971	6.76748	1	0.829698	71.254
GAD_DISEASE	neural tube defects	3	0.435414	0.069513	Q99707, Q9UBK8, P11586	575	10	12971	6.76748	1	0.829698	71.254
GAD_DISEASE	epilepsy	7	1.01597	0.0753538	Q92887, P50993, P08183, P34896, P21397, Q99707, Q9UBK8	575	67	12971	2.35683	1	0.850845	74.2215
GAD_DISEASE	Coronary Disease|Coronary heart disease	7	1.01597	0.0797234	P11142, O95477, P29475, P14780, Q99707, P05091, P30793	575	68	12971	2.32217	1	0.863971	76.2502
GAD_DISEASE	leukemia, acute myeloblastic	3	0.435414	0.0825383	P11388, P08183, P32320	575	11	12971	6.15225	1	0.870646	77.4763
GAD_DISEASE	colon polyps	3	0.435414	0.0825383	P09917, P31513, Q9UIF7	575	11	12971	6.15225	1	0.870646	77.4763
GAD_DISEASE	5-fluorouracil- related toxicity	2	0.290276	0.0865501	Q12882, P04818	575	2	12971	22.5583	1	0.880611	79.1211
GAD_DISEASE	Carcinoma, Renal Cell|Kidney Neoplasms|Microsatellite Instability	2	0.290276	0.0865501	P40692, P43246	575	2	12971	22.5583	1	0.880611	79.1211
GAD_DISEASE	5-fluorouracil toxicity	2	0.290276	0.0865501	Q12882, P04818	575	2	12971	22.5583	1	0.880611	79.1211
GAD_DISEASE	stomach cancer; pancreatic cancer; fallopian cancer	2	0.290276	0.0865501	P40692, P43246	575	2	12971	22.5583	1	0.880611	79.1211
GAD_DISEASE	catalase activity chronic obstructive pulmonary disease/COPD	2	0.290276	0.0865501	P04179, P04040	575	2	12971	22.5583	1	0.880611	79.1211
GAD_DISEASE	Adenocarcinoma|Neoplasm Recurrence, Local|Stomach Neoplasms	2	0.290276	0.0865501	Q12882, P32320	575	2	12971	22.5583	1	0.880611	79.1211
GAD_DISEASE	Colorectal Neoplasms|Disease Susceptibility|Gastrointestinal Neoplasms|Stomach Neoplasms	2	0.290276	0.0865501	P40692, P43246	575	2	12971	22.5583	1	0.880611	79.1211
GAD_DISEASE	colon polyps colorectal cancer	2	0.290276	0.0865501	P52701, P40692	575	2	12971	22.5583	1	0.880611	79.1211
GAD_DISEASE	cirrhosis, biliary primary; cholangitis, sclerosing	2	0.290276	0.0865501	P21439, O95342	575	2	12971	22.5583	1	0.880611	79.1211
GAD_DISEASE	cholesterol; cholesterol, LDL; campesterol; sitosterol	2	0.290276	0.0865501	Q9H222, Q9H221	575	2	12971	22.5583	1	0.880611	79.1211
GAD_DISEASE	Colorectal Neoplasms|Colorectal Neoplasms, Hereditary Nonpolyposis|Genital Neoplasms, Female|Neoplasms	2	0.290276	0.0865501	P40692, P43246	575	2	12971	22.5583	1	0.880611	79.1211
GAD_DISEASE	medium-chain acyl-CoA dehydrogenase deficiency	2	0.290276	0.0865501	P16219, P11310	575	2	12971	22.5583	1	0.880611	79.1211
GAD_DISEASE	neural tube defects; Dihydropyrimidine dehydrogenase	2	0.290276	0.0865501	Q12882, P04818	575	2	12971	22.5583	1	0.880611	79.1211
GAD_DISEASE	cholesterol, LDL; insulin; metabolism disorders	2	0.290276	0.0865501	Q9H222, Q9H221	575	2	12971	22.5583	1	0.880611	79.1211
GAD_DISEASE	Colorectal Neoplasms|Neoplasm Recurrence, Local	2	0.290276	0.0865501	P40692, P43246	575	2	12971	22.5583	1	0.880611	79.1211
GAD_DISEASE	GRACILE syndrome	2	0.290276	0.0865501	P33527, Q9NP58	575	2	12971	22.5583	1	0.880611	79.1211
GAD_DISEASE	gallstone disease	2	0.290276	0.0865501	Q9H222, Q9H221	575	2	12971	22.5583	1	0.880611	79.1211
GAD_DISEASE	Biliary calculi|Diseases in Twins|Gallstones	2	0.290276	0.0865501	Q9H222, Q9H221	575	2	12971	22.5583	1	0.880611	79.1211
GAD_DISEASE	Colorectal Neoplasms, Hereditary Nonpolyposis|Hereditary Nonpolyposis Colorectal Neoplasms|Microsatellite Instability	2	0.290276	0.0865501	P40692, P43246	575	2	12971	22.5583	1	0.880611	79.1211
GAD_DISEASE	Diabetes Mellitus, Type 2|Diabetic Nephropathies|Kidney Failure, Chronic	2	0.290276	0.0865501	Q96KP4, Q96KN2	575	2	12971	22.5583	1	0.880611	79.1211
GAD_DISEASE	cholestasis, drug-induced hepatotoxicity	2	0.290276	0.0865501	P21439, O95342	575	2	12971	22.5583	1	0.880611	79.1211
GAD_DISEASE	Adenocarcinoma|Colorectal Neoplasms, Hereditary Nonpolyposis|Microsatellite Instability	2	0.290276	0.0865501	P40692, P43246	575	2	12971	22.5583	1	0.880611	79.1211
GAD_DISEASE	Colorectal Neoplasms, Hereditary Nonpolyposis|Hereditary Nonpolyposis Colorectal Neoplasms|Neoplasms, Second Primary|Rectal Neoplasms	2	0.290276	0.0865501	P40692, P43246	575	2	12971	22.5583	1	0.880611	79.1211
GAD_DISEASE	Colorectal Neoplasms, Hereditary Nonpolyposis|Endometrial Neoplasms|	2	0.290276	0.0865501	P52701, P43246	575	2	12971	22.5583	1	0.880611	79.1211
GAD_DISEASE	retinal function	2	0.290276	0.0865501	P40692, P43246	575	2	12971	22.5583	1	0.880611	79.1211
GAD_DISEASE	Colorectal Neoplasms|Colorectal Neoplasms, Hereditary Nonpolyposis|Recurrence	2	0.290276	0.0865501	P40692, P43246	575	2	12971	22.5583	1	0.880611	79.1211
GAD_DISEASE	Multiple Myeloma|Recurrence	2	0.290276	0.0865501	P33527, P08183	575	2	12971	22.5583	1	0.880611	79.1211
GAD_DISEASE	Drug Toxicity|Neoplasms	2	0.290276	0.0865501	Q12882, Q14117	575	2	12971	22.5583	1	0.880611	79.1211
GAD_DISEASE	cholesterol cholesterol, LDL lipids lipoprotein	2	0.290276	0.0865501	Q9H222, Q9H221	575	2	12971	22.5583	1	0.880611	79.1211
GAD_DISEASE	Colonic Neoplasms|Colorectal Neoplasms, Hereditary Nonpolyposis|Microsatellite Instability	2	0.290276	0.0865501	P52701, P40692	575	2	12971	22.5583	1	0.880611	79.1211
GAD_DISEASE	cholesterol absorption	2	0.290276	0.0865501	Q9H222, Q9H221	575	2	12971	22.5583	1	0.880611	79.1211
GAD_DISEASE	Hypercholesterolemia|LDLC levels	14	2.03193	0.0870101	P40925, Q01813, P30613, P35558, P49327, P04181, P17858, Q9H222, Q13085, P08237, P08183, O00763, Q9BWD1, Q09428	575	193	12971	1.63635	1	0.879211	79.3023
GAD_DISEASE	Coronary Disease|	4	0.580552	0.0876661	P0DMV9, Q9H222, P05089, P14780	575	24	12971	3.75971	1	0.878427	79.5582
GAD_DISEASE	kidney failure, chronic	13	1.88679	0.0939049	P09917, P54132, P12268, P35558, P14780, P09601, P05091, P11142, O95477, P08183, Q9UEF7, Q09428, Q53FZ2	575	177	12971	1.65682	1	0.893593	81.8467
GAD_DISEASE	Colorectal Neoplasms|Neutropenia	3	0.435414	0.0962338	Q92887, P33527, P08183	575	12	12971	5.63957	1	0.897152	82.6374
GAD_DISEASE	Brain Neoplasms|Glioma|Meningeal Neoplasms|meningioma|Neuroma, Acoustic|Neuromas, Acoustic	4	0.580552	0.0964959	P27695, P43246, Q9UIF7, O43542	575	25	12971	3.60932	1	0.895337	82.7243
