# Supplementary material for: Gut bacterial peptides with autoimmunity potential as environmental trigger for late onset complex diseases: In–silico study
Source: PLoS One. 2017 Jul 5;12(7):e0180518. doi: 10.1371/journal.pone.0180518 (PMC5498033; doi:10.1371/journal.pone.0180518)
Supplement: S5 Table — (XLS) [file pone.0180518.s006.xls]

## Sheet: Tissue_15576
Supplementary table 5: Tissue expression of human candidate proteins
Category	Term	Count	%	PValue	Genes	List Total	Pop Hits	Pop Total	Fold Enrichment	Bonferroni	Benjamini	FDR
UP_TISSUE	Liver	169	24.5283	5.26974e-23	P17516, P04406, O95528, Q96H96, P12268, Q02252, P35670, P07741, P30793, P17858, P61457, O75414, P11142, P54819, O14983, Q9Y694, P22557, P53396, P32929, P08559, P49419, Q5T160, P00352, P13995, P49588, P49411, P13716, P49903, P41252, Q9NSE4, P10515, Q8WW22, P48163, P04181, O15229, Q9BXN1, P08237, P00558, P08236, O00763, P22033, Q7Z4W1, P21439, Q16836, P12955, Q9UDY4, Q00796, P40692, P15169, P04040,…	667	2222	18912	2.15652	1.22785e-20	1.22785e-20	6.77e-20
UP_TISSUE	Cajal-Retzius cell	40	5.80552	4.08731e-16	P04406, P06733, Q9BPU6, Q9BY32, P04040, P05091, Q96AE4, P11142, P11310, P24666, Q9BWD1, P11021, P09104, P10768, P32119, Q06830, P25325, P40925, P60174, O75489, P49411, P22061, P78371, P43304, P31939, P07195, P38646, P0DMV9, P06576, P13639, Q14697, P10809, P00558, P10599, P30084, P28331, P55809, P25705, P50213, P07954	667	232	18912	4.88859	1.03473e-13	5.17364e-14	5.66214e-13
UP_TISSUE	Fetal brain cortex	33	4.78955	2.20781e-09	P04406, P06733, Q9BPU6, Q9BY32, Q9GZT4, O43175, Q96AE4, P11142, Q9BWD1, P00568, P13804, P11021, P09104, P32119, Q06830, P51570, P60174, P22061, P78371, P49903, P31939, P07195, P38646, P0DMV9, P06576, P10809, P00558, P10599, P30084, P55809, P28331, P25705, P50213	667	271	18912	3.45268	5.14419e-07	1.71473e-07	2.83636e-06
UP_TISSUE	Muscle	62	8.99855	1.28129e-06	Q16222, P04406, P36915, P15104, P31153, Q96H96, Q96EY1, Q02252, Q9P0Z9, O43175, P17858, Q9UGC7, Q9H845, P61457, O14983, Q9H777, P10768, P50440, P08559, P36542, P25325, Q9NR19, Q9NUQ8, Q96S55, Q9H6R3, P41250, P38646, Q7L3T8, Q8N3Z3, Q9H4B0, P08237, Q96G03, P56192, Q9H4K7, O75027, Q9H819, P54136, Q12791, P05091, P20585, P14621, O60678, P08243, P13929, P24666, P29475, O75570, P11021, Q8TF46, P82912,…	667	915	18912	1.92124	0.000298497	7.46327e-05	0.00164606
UP_TISSUE	Kidney	86	12.4819	4.36475e-05	P09467, P04406, Q8IV20, Q3LXA3, Q8NE62, P31153, Q9BZE4, Q9NZB8, Q9HC57, P17858, Q9UI17, P38606, Q9Y694, Q7L266, P50440, P32929, P49419, P11498, O15269, Q8IZ69, P40926, Q9H479, P49411, P46459, Q96S55, P10515, Q6IAN0, P04181, Q8WVM0, P15313, O75751, Q86UT5, Q96G03, O43280, P62917, Q9Y3B8, Q9UEF7, Q96CM8, Q14914, Q9UGQ3, Q01813, O95045, P12955, P40692, P43353, P04040, Q9UIF7, Q9H3H1, Q9H227, P07902,…	667	1571	18912	1.55215	0.0101185	0.00203195	0.0560592
UP_TISSUE	Adipocyte	8	1.1611	6.52916e-05	P31040, Q13085, P06576, P10809, P24666, P42765, P55084, P05091	667	30	18912	7.56102	0.0150983	0.00253236	0.0838473
UP_TISSUE	Lung	136	19.7388	9.90469e-05	P04406, Q13867, P31153, P53597, Q96H96, Q96EY1, Q99714, O43175, Q5TCS8, P23526, P17858, Q9H845, Q99683, Q99685, P22557, Q16134, Q2M3G0, Q8NBU5, P19404, Q08J23, P49589, Q9NUQ2, P49411, P46459, Q6IAN0, P20839, P27144, Q9NSD9, Q7Z4W1, P15259, Q9HBH5, Q16836, Q9UJ68, Q9H239, Q9H172, P43353, Q9BPU6, Q8NFV4, Q9NQH7, Q02338, Q9H078, Q9H3H1, P30044, P14625, O60930, Q8WVC6, P17066, P27695, Q8N6T7, Q9BZX2,…	667	2827	18912	1.36403	0.0228148	0.00329158	0.12717
UP_TISSUE	Skin	99	14.3687	0.000235178	Q9UHD8, P36915, Q02252, Q5ST30, P23526, Q9UGC7, P11142, Q96AT9, P32929, Q9NR19, Q9NUQ8, O75953, Q9NSE4, P48163, P23434, P49590, P36871, P00558, Q96LJ7, Q96KN2, Q16831, Q96CM8, P12955, Q86WA8, P04040, P46926, P11766, Q8TEA8, P16152, Q9Y253, Q9NY64, Q9Y600, Q13907, P14625, Q8TCS8, P48147, P17066, Q02127, P27695, P60174, P51648, O75489, Q8TB22, P22061, Q7KZN9, Q8N8A2, O75600, P23280, Q53FZ2, A4D1E9,…	667	1964	18912	1.42924	0.0533282	0.00682695	0.301711
UP_TISSUE	Erythrocyte	6	0.870827	0.0015776	P00352, P00558, P22061, P00390, P04040, P32119	667	25	18912	6.80492	0.307793	0.0400504	2.0079
UP_TISSUE	Colon	66	9.5791	0.00204378	Q6UX53, P09467, Q9H0A0, P15104, Q96EY1, Q9NX74, P12268, Q9NZB8, Q9HC57, O75616, P17858, P07738, Q96GJ1, Q9ULC5, Q9Y694, Q14376, P00568, P13804, Q9NP58, Q8IZ69, P00352, P13995, Q96GW9, O75953, Q8N442, Q2NKX8, Q9UNP9, Q15418, Q9BXN1, P27144, O60706, P08236, P04179, P28331, Q16831, Q96NU7, P56192, O95671, P25686, Q9UG63, Q9NXW2, Q06278, P31040, Q9H3H1, P11310, O15438, Q14117, O95602, Q9Y2Z9, Q9NRR4,…	667	1285	18912	1.45631	0.379164	0.0465506	2.59408
UP_TISSUE	Colon carcinoma	17	2.46734	0.00278236	P60174, P00966, O94925, P06733, P38646, Q9NRC8, P23526, Q04656, P54819, Q96KP4, P10809, P49189, O15438, P11021, O75891, P26885, P32119	667	207	18912	2.32857	0.477533	0.0573098	3.51616
UP_TISSUE	Placenta	154	22.3512	0.00363284	P04406, Q9NWZ5, P52701, Q96GX5, Q96EY1, P12268, P49915, O43847, P09601, Q5TCS8, Q9NZB8, P23526, P11142, P54819, Q8NC60, P35250, P22557, Q96AT9, O43708, P49419, Q8NBU5, Q08J23, Q9NUQ8, Q5T160, Q9H9P8, Q9NUQ2, P49588, P49411, P13716, P49903, Q9NSE4, P10515, Q16740, P23434, P04181, P20839, P36871, P00558, P08236, Q16831, Q7Z4W1, Q86UK0, P49591, O60488, O75828, Q01813, P12955, P40692, P43353, P04040,…	667	3558	18912	1.22723	0.571727	0.0682271	4.56797
UP_TISSUE	Bones	4	0.580552	0.00753937	P00395, P00414, P03901, P03915	667	12	18912	9.45127	0.828527	0.126844	9.2648
UP_TISSUE	Para-cancerous normal tissue	4	0.580552	0.00753937	P00395, P00414, P03901, P03915	667	12	18912	9.45127	0.828527	0.126844	9.2648
UP_TISSUE	Primary cancerous tissue	4	0.580552	0.00753937	P00395, P00414, P03901, P03915	667	12	18912	9.45127	0.828527	0.126844	9.2648
UP_TISSUE	Distant normal tissue	4	0.580552	0.00753937	P00395, P00414, P03901, P03915	667	12	18912	9.45127	0.828527	0.126844	9.2648
UP_TISSUE	Thyroid cancer	4	0.580552	0.00954762	P00395, P00414, P03901, P03915	667	13	18912	8.72425	0.893038	0.147569	11.5955
UP_TISSUE	Bone fossil	4	0.580552	0.00954762	P00395, P00414, P03901, P03915	667	13	18912	8.72425	0.893038	0.147569	11.5955
UP_TISSUE	Embryonic kidney	9	1.30624	0.010098	P0DMV9, Q99615, P11142, Q9NP78, Q9UDY4, O75190, Q9BY32, O60256, Q9NRC8	667	85	18912	3.00217	0.906032	0.145854	12.2245
UP_TISSUE	Glioma	4	0.580552	0.0118377	P00395, P00414, P03901, P03915	667	14	18912	8.10109	0.937629	0.159212	14.1858
UP_TISSUE	Platelet	32	4.64441	0.0140143	P17812, P04406, O14745, P62942, Q00796, P07741, P04040, P54136, Q8TEA8, P11586, P17858, P00491, Q99683, P14625, P53396, P08559, P49773, Q9NR19, P49411, P23378, P78371, P13716, Q9Y3Z3, P43304, O75879, P49590, P10809, Q96G03, O60841, P11413, P55084, Q7Z4W1	667	579	18912	1.56705	0.962688	0.175879	16.5827
UP_TISSUE	Macrophage	5	0.725689	0.0140444	A2VDF0, Q8IZY2, Q8N139, Q8IUA7, Q8WWZ4	667	27	18912	5.25071	0.962952	0.167304	16.6155
UP_TISSUE	Human endometrium carcinoma cell line	4	0.580552	0.0204515	Q8IXL7, P41252, Q9NXA8, Q9P2R7	667	17	18912	6.67149	0.991889	0.223842	23.3149
UP_TISSUE	Small intestine	21	3.0479	0.0249094	P00966, Q9Y2R9, P31327, Q8N8A6, Q9H649, P54886, P23434, Q96JD6, P16435, P05091, O00337, P15428, Q5JRX3, Q9H227, P04818, Q6IN84, Q6UWP2, Q8IUA7, P30039, Q16134, O43766	667	352	18912	1.69156	0.997198	0.254627	27.6795
UP_TISSUE	Breast cancer	4	0.580552	0.0276704	P00395, P00414, P03901, P03915	667	19	18912	5.96923	0.998553	0.267533	30.2666
UP_TISSUE	Urinary bladder	15	2.17707	0.033606	P33316, P09467, Q96EY1, Q8N8A6, P07195, Q9NTK5, P29218, Q13907, Q8TCS8, P56937, P55084, P18283, P62333, P36542, Q06830	667	230	18912	1.84916	0.999653	0.303743	35.542
UP_TISSUE	Eye	53	7.69231	0.0351232	P17812, P33316, P04406, Q9UHD8, Q9BVP2, P15104, P06733, O60547, Q5ST30, P11586, Q9UGC7, O14802, Q99683, Q9NRK6, Q7L266, Q9Y4W6, P61011, Q9Y394, P41252, P41250, O00764, P53384, P36969, Q9BQ69, Q9Y2R9, Q8NCW5, P30520, P36776, P04040, Q8NFV4, Q9ULA0, Q9BZC7, P27708, Q9NXA8, Q6P1N9, Q8N6T7, P49821, Q9Y2Z4, Q6PII5, Q13232, Q6PL18, P49327, Q04760, P54652, P21953, O43252, Q12931, Q13085, P46199, P07814,…	667	1142	18912	1.3159	0.999759	0.303865	36.8299
UP_TISSUE	Skeletal muscle	30	4.35414	0.0414628	Q01814, O15440, P03901, Q9Y2R9, P53597, Q96RQ3, P45954, O14983, P24666, P00568, O76031, Q6P1N9, Q13423, P60174, P00395, P00414, P05089, P03915, Q9NTM9, Q8WWZ4, P48163, P23434, O15229, P36871, O95861, P08237, Q9Y3B8, P55084, Q9UBS4, Q16836	667	585	18912	1.45404	0.999948	0.337091	41.9595
UP_TISSUE	Heart	30	4.35414	0.0540001	P04406, Q9NWZ5, P25685, O43847, Q5TCS8, Q12791, P14621, P07738, Q02338, P31040, Q9Y2Z9, P36542, P51553, Q13423, P40925, P49411, Q9H1K1, P10515, P46199, Q9BXN1, P10809, P04179, P52209, O00763, P55084, P55809, P25705, P50213, Q5HYI8, Q8N142	667	602	18912	1.41298	0.999998	0.40392	50.9912
UP_TISSUE	Tongue	23	3.33817	0.0627512	Q9NR19, P40926, Q9NUB1, P13716, Q6PCE3, Q86UQ4, Q9UGC7, P30838, P0DMV9, O75751, P00491, P54819, O14983, Q4VNC1, P04179, Q8N1S5, Q4VNC0, P55084, O95340, Q00534, Q9H239, Q8TF46, Q9NUT2	667	438	18912	1.4889	1	0.44053	56.5068
UP_TISSUE	Aorta endothelial cell	7	1.01597	0.0723428	P30414, Q9UDY4, P40692, Q96EY1, Q13206, P15144, P16435	667	83	18912	2.39129	1	0.476922	61.8908
UP_TISSUE	Uterus	77	11.1756	0.0725974	Q8IXL7, P36551, Q3LXA3, Q9H2F3, P06737, O95396, Q9BZE4, O60256, Q9HC57, Q9H845, Q96AE4, Q3SY69, P11142, O14802, Q8NC60, P54819, O94788, Q96I99, P49419, Q5T160, Q8IYB7, O00217, Q2NKX8, P04181, Q7L3T8, Q9H4B0, P00558, P10809, P22033, Q9UJ68, Q6YN16, Q9UIJ7, P29972, Q3T906, Q02790, P12955, Q86WA8, P04040, Q9UG63, Q53H12, Q9NVM4, Q9NXW2, P11908, Q9H078, Q9H0R6, Q9H3H1, P50993, O76031, O95602, Q12882,…	667	1833	18912	1.19108	1	0.465896	62.025
UP_TISSUE	Fibroblast	10	1.45138	0.0809118	Q04656, P07902, P21912, P08236, P05166, Q14683, O95544, P11021, P04040, Q99707	667	149	18912	1.90294	1	0.492315	66.1739
UP_TISSUE	Articular cartilage	3	0.435414	0.085212	P29972, O95528, P11021	667	14	18912	6.07582	1	0.499287	68.1517
UP_TISSUE	Chondrosarcoma Lung Metastasis	3	0.435414	0.085212	P00568, P13804, Q9GZR7	667	14	18912	6.07582	1	0.499287	68.1517
UP_TISSUE	Coronary artery	6	0.870827	0.0868837	O75414, Q9NWZ5, P49589, Q5HYK3, Q9UJV9, Q9H7F0	667	67	18912	2.53915	1	0.494979	68.8913
UP_TISSUE	Lung adenocarcinoma	4	0.580552	0.0874936	Q06210, P26639, Q8N442, Q8NBU5	667	30	18912	3.78051	1	0.486586	69.1572
UP_TISSUE	Hepatoma	14	2.03193	0.09144	Q06203, Q9H6R3, Q96EY1, P31939, Q8TEA8, Q8WWZ7, P62195, P26640, Q13085, Q15046, P49590, P27708, Q9NP58, Q8WU10	667	244	18912	1.62686	1	0.491898	70.8277
UP_TISSUE	Blood	35	5.07983	0.0934337	Q12908, O14745, Q8TCX5, P03901, P12268, P14780, Q03519, P06737, P61457, Q14409, P14625, P24666, P05166, P48147, O15438, Q86U28, P08559, P51570, P32320, Q8N6T7, P08397, Q9NR19, P00395, P30414, P05089, P00414, P03915, Q9P015, P20839, O75751, Q8N3Z3, Q8N1S5, P55084, Q9GZR7, P43246	667	762	18912	1.30234	1	0.489423	71.6395
UP_TISSUE	Aorta	9	1.30624	0.0948131	Q9NRR4, Q96G03, Q14683, Q8WW22, Q9UBQ7, Q9UBS3, P62333, Q9H649, Q96RQ3	667	132	18912	1.93322	1	0.484771	72.1889
UP_TISSUE	Kidney proximal tubule	3	0.435414	0.0961037	Q9UGM6, Q9Y3B8, P06733	667	15	18912	5.67076	1	0.480016	72.694
