# Supplementary material for: Gut bacterial peptides with autoimmunity potential as environmental trigger for late onset complex diseases: In–silico study
Source: PLoS One. 2017 Jul 5;12(7):e0180518. doi: 10.1371/journal.pone.0180518 (PMC5498033; doi:10.1371/journal.pone.0180518)
Supplement: S6 Table — (XLSX) [file pone.0180518.s007.xlsx]

## Sheet: BP
Supplementary table 6: Biological processes significantly associated with human candidate proteins
	Count	%	Genes	PValue	Bonferroni
oxidation-reduction process	105	15.2395	P17516, Q8NE62, Q99714, Q02252, P12268, O43175, P61457, P49419, P00352, Q9H9P8, P13995, P48163, Q6IAN0, O15229, P20839, Q96LJ7, P10599, Q7Z4W1, Q9HBH5, O75891, Q14914, O75828, Q9UJ68, P09917, Q00796, P43353, Q96NN9, P16152, P32754, Q9NYR8, Q02338, P31040, P30044, P11310, Q9BYZ2, Q02127, P27695, P51648, Q16798, P23378, Q7KZN9, P00338, P49327, Q8N4T8, P07195, P21953, Q96JD6, Q6ZMR3, Q92506, P15428,…	4.15643e-39	9.35196e-36
tRNA aminoacylation for protein translation	25	3.62845	P56192, Q9UGM6, Q96I59, P54136, Q5ST30, Q15031, Q9HA77, Q5T160, Q9Y2Z4, P49589, P49588, Q96GW9, P26639, P41252, Q9NSE4, P41250, Q6PI48, P26640, Q15046, P07814, P49590, O95363, Q9NSD9, P12081, P49591	5.74424e-24	1.29245e-20
protein homotetramerization	24	3.48331	P09467, Q06203, Q16698, O94925, Q00266, Q8NCW5, P34896, Q9Y3Z3, Q8N4T8, P34897, P12268, P04040, Q9GZT4, P17858, P61457, Q13085, P00492, P30301, P04179, O00763, Q7Z4W1, Q14117, P32929, P32320	2.42584e-17	5.45813e-14
tricarboxylic acid cycle	18	2.61248	P40925, P40926, P21912, P53597, P10515, P09622, Q9ULD0, P31040, Q96I99, P50213, P07954, P08559, P36957, Q96HY7, P51553, Q9P2R7, P21399, Q13423	4.25073e-17	9.56414e-14
gluconeogenesis	19	2.75762	P11498, P40925, P09467, P04406, P60174, P40926, P21695, P17174, P43304, P06733, P35558, P06744, P07738, P36871, P13929, P00558, O14556, P09104, P15259	1.99434e-14	4.4964e-11
glycolytic process	17	2.46734	P07205, P04406, P60174, P00338, P06733, P06744, Q9ULD0, P17858, P07738, P36871, P13929, P00558, P08237, O14556, P09104, P15259, Q96HY7	3.81787e-14	8.59313e-11
glutamine metabolic process	13	1.88679	P17812, Q06210, O94925, Q9UI32, P31327, P49915, O43175, Q9Y6E7, P08243, Q9NRF8, P27708, O15067, Q8N142	1.36444e-12	3.07004e-09
carbohydrate metabolic process	32	4.64441	Q06210, Q8N335, Q14410, Q96C23, P46926, P06737, P05091, Q9NY64, P07738, Q9H227, Q96AT9, Q9BYZ2, P51553, P40925, P37837, P40926, P00338, Q04760, P06744, P07195, P48163, P04746, Q6ZMR3, P07864, Q14697, P36871, Q96G03, P08236, Q9UEF7, Q5T6J7, P50213, Q07837	1.93377e-12	4.35102e-09
glyoxylate metabolic process	14	2.03193	P23378, P10515, P48728, P09622, P23434, P21953, A6NK58, Q9UBQ7, Q9BYV1, O00330, P08559, P36957, O43766, Q96HY7	3.66207e-12	8.23966e-09
response to drug	42	6.09579	P17812, P54278, Q13867, P29972, Q00796, P04040, Q9GZT4, P16435, Q9HC57, P30838, Q9H222, Q9H221, P00491, O95477, Q9BZC7, P13929, Q02127, P22830, P27695, Q86V21, P00966, P61011, P05089, P13716, P00338, P31327, P43003, P00480, P27144, P33527, P10809, P04179, P08183, P04818, O15067, O00763, P40939, P55809, Q09428, P21439, Q16836, Q99758	7.24419e-12	1.62995e-08
transmembrane transport	37	5.3701	Q92887, Q9H172, Q12908, O15440, Q8N139, O75027, Q03519, P13569, Q9H222, Q9H221, Q9BZC7, Q9NRK6, Q9Y694, O15438, Q9NP58, Q8IUA7, O94911, Q2M3G0, Q9NUT2, Q86YT5, Q9NP78, Q96J65, Q8WWZ4, Q86UQ4, Q96J66, Q8WWZ7, P33897, O60706, O75751, Q8IZY2, P33527, P08183, Q86UK0, Q09428, P21439, Q99758, P45844	1.03393e-11	2.32634e-08
nucleobase-containing compound metabolic process	17	2.46734	P17812, P33316, Q8N5C6, P31939, Q5TCS8, O60256, P11908, O00337, P27144, P00491, P54819, O95861, Q9Y3B8, P04818, P00568, Q16831, Q9Y6K8	3.31424e-11	7.45703e-08
canonical glycolysis	13	1.88679	P04406, P60174, Q01813, P30613, P06733, P06744, P17858, P00558, P08237, P13929, O14556, P15259, P09104	8.39095e-11	1.88796e-07
ATP metabolic process	14	2.03193	Q9NTK5, P15313, P0DMV9, P27144, P06576, P11142, P54819, Q16774, P50993, P38606, P28331, P00568, O95544, Q9Y6K8	9.80237e-11	2.20553e-07
metabolic process	29	4.209	Q13825, P53597, O95573, Q5FVE4, Q9UKU0, Q96I99, Q96GR2, P36957, Q9NR19, Q9NUB1, Q9NUQ2, Q4G176, P42765, P49327, Q9NWU1, Q9H6R3, P21953, Q68CK6, Q96KP4, P55084, P22033, P55809, Q9UBQ7, Q96CM8, O00330, Q53FZ2, O60488, Q9P2R7, P21399	1.17797e-10	2.65043e-07
pyruvate metabolic process	12	1.74165	P11498, P07864, Q16798, P00338, P10515, Q04760, O00330, P07195, P48163, P09622, P08559, Q9BYZ2	1.74928e-10	3.93589e-07
pentose-phosphate shunt	9	1.30624	O95479, P60174, P37837, Q96G03, P11413, P52209, P49247, Q96AT9, Q9Y315	9.0395e-10	2.03388e-06
nucleobase-containing small molecule interconversion	12	1.74165	P17812, P27144, Q16774, P54819, Q9NRF8, P00390, P10599, P00568, O00746, Q9Y6K8, Q5TCS8, Q86X67	9.90647e-10	2.22895e-06
purine ribonucleoside monophosphate biosynthetic process	9	1.30624	P20839, Q06203, P22102, O15067, P30520, P12268, P49915, P31939, Q8N142	6.56647e-09	1.47744e-05
mitochondrial translation	13	1.88679	O75879, Q5T653, Q15031, Q9H0R6, P82912, Q86Y79, Q5T160, Q8NC60, Q969S9, P49590, Q9Y2R9, P12081, Q9Y3D3	7.53525e-09	1.69542e-05
fatty acid biosynthetic process	14	2.03193	Q4G176, Q8N4T8, Q9NWU1, P49327, O95573, Q68CK6, P0C7M7, Q92506, Q13085, P05166, Q99685, O00763, P53396, Q53FZ2	8.58084e-08	0.00019305
purine nucleotide biosynthetic process	8	1.1611	Q9H903, P00492, Q06203, O15067, P12268, P31939, P11586, Q8N142	1.02725e-07	0.000231105
nucleoside diphosphate phosphorylation	9	1.30624	O75414, P27144, Q13232, Q86XW9, P00568, P35558, O60361, O00746, Q9Y6K8	1.86921e-07	0.000420483
protein folding	25	3.62845	P30414, A0A0B4J2A2, P49588, P78371, O75953, Q02790, P62942, Q9UDY4, P59910, Q96EY1, Q8WW22, P25685, P25686, Q12931, P38646, Q9UNP9, Q99615, P11142, P14625, Q14697, P10599, O76031, Q9UBS4, O75190, P26885	2.11032e-07	0.000474709
glucose metabolic process	15	2.17707	P04406, P10515, Q00796, Q96C23, P35558, Q6PCE3, P46926, P07738, O95479, P36871, Q96G03, P11413, Q7Z4W1, O14556, P08559	3.06583e-07	0.000689574
nucleoside metabolic process	9	1.30624	P11908, P00491, Q06203, O95045, Q16831, P07741, P31939, O00746, O60256	3.11607e-07	0.00070087
phosphorylation	18	2.61248	Q9BZX2, P07205, Q9UIJ7, Q9NWZ5, Q14410, Q9H479, P49903, P54886, Q6PCE3, O43252, Q13670, P11908, O00764, P00558, Q8WVC6, O95544, O95340, Q5T6J7	3.97169e-07	0.000893231
long-chain fatty-acyl-CoA biosynthetic process	12	1.74165	Q53H12, Q13085, Q9ULC5, Q5FVE4, Q9UKU0, Q4G176, Q96GR2, P53396, O95573, P49327, Q96CM8, O60488	5.12178e-07	0.00115174
negative regulation of inclusion body assembly	7	1.01597	P0DMV9, Q8NHS0, P54652, Q8WW22, O75190, P25685, P25686	7.16171e-07	0.00161009
protein refolding	8	1.1611	P0DMV9, P11142, P10809, P62942, P54652, Q8WW22, P25686, P17066	7.51432e-07	0.00168929
one-carbon metabolic process	10	1.45138	P23280, Q3SY69, Q9H903, P13995, Q00266, P31153, P34897, O75891, P23526, P11586	1.61582e-06	0.00362899
pyrimidine nucleoside salvage	7	1.01597	Q9BZX2, Q9NWZ5, O95045, Q08623, Q16831, P19971, P32320	2.94204e-06	0.00659774
folic acid metabolic process	8	1.1611	Q3SY69, Q9H903, P13995, P34896, P34897, O75891, Q9UBK8, P11586	3.34627e-06	0.00750085
cholesterol efflux	9	1.30624	Q9H172, Q9H222, Q9H221, Q9BZC7, O95477, Q8IZY2, Q86UQ4, Q8WWZ7, P45844	3.60516e-06	0.00807881
fructose 6-phosphate metabolic process	6	0.870827	Q06210, P09467, P37837, Q01813, P08237, P17858	5.01107e-06	0.0112116
branched-chain amino acid catabolic process	8	1.1611	P45954, Q13825, P31937, Q99714, Q02252, P09622, P21953, Q96RQ3	5.11649e-06	0.0114461
GTP biosynthetic process	7	1.01597	O75414, P20839, Q13232, Q86XW9, P12268, O60361, O00746	5.27958e-06	0.0118088
mismatch repair	10	1.45138	Q13670, P54278, Q9UHC1, P52701, O15457, P40692, P43246, O75792, Q9UIF7, P20585	6.6691e-06	0.0148935
fatty acid beta-oxidation	11	1.59652	P33897, P16219, Q13825, Q16698, P11310, P42765, P30084, Q9BWD1, P40939, P55084, Q16836	6.84571e-06	0.0152849
nucleoside triphosphate biosynthetic process	7	1.01597	P27144, Q13232, P53597, P00568, O60361, O00746, Q9Y6K8	8.92799e-06	0.0198876
heme biosynthetic process	8	1.1611	P06132, P08397, Q5T440, P36551, P13716, P22557, Q7KZN9, P22830	1.10117e-05	0.024472
ADP biosynthetic process	5	0.725689	P27144, Q9UIJ7, P54819, P00568, Q9Y6K8	1.2093e-05	0.0268425
regulation of translational fidelity	7	1.01597	P26640, Q15031, P49588, P41252, Q9NSE4, Q8TEA8, Q5ST30	1.4379e-05	0.0318353
anion transmembrane transport	9	1.30624	Q92887, O60706, O95477, O15440, P33527, Q9Y694, Q09428, O15438, Q96J66	1.63493e-05	0.0361178
biosynthetic process	9	1.30624	Q3SY69, O15269, Q9H3H1, P22557, P49327, O15270, O75891, P30039, O75600	1.63493e-05	0.0361178
purine nucleotide metabolic process	6	0.870827	Q9P2T1, Q16774, Q13232, O60361, O00746, P36959	2.10924e-05	0.0463499
