# Supplementary material for: Gut bacterial peptides with autoimmunity potential as environmental trigger for late onset complex diseases: In–silico study
Source: PLoS One. 2017 Jul 5;12(7):e0180518. doi: 10.1371/journal.pone.0180518 (PMC5498033; doi:10.1371/journal.pone.0180518)
Supplement: S7 Table — (XLS) [file pone.0180518.s008.xls]

## Sheet: KEGG_15576
Supplementary table 7: KEGG pathways associated with human candidate proteins
Category	Term	Count	%	PValue	Genes	List Total	Pop Hits	Pop Total	Fold Enrichment	Bonferroni	Benjamini	FDR
KEGG_PATHWAY	hsa01100:Metabolic pathways	278	40.407	1.67891e-97	P17516, Q8NE62, Q96H96, P07741, Q5TCS8, O43175, P23526, P07738, Q9UKU0, P38606, Q9Y697, Q99685, P22557, P00568, Q96AT9, P00352, P13995, P10515, O00217, P23434, P04746, O15229, P27144, P20839, P36871, P00558, O43280, Q7Z4W1, Q16831, Q16836, Q01813, P26358, Q9BY32, P11766, P46926, P16152, P32754, P00492, Q9H3H1, P00491, P11310, Q9BV20, O95544, P37837, P07205, Q9BZX2, O75489, Q13232, P23378, P42765,…	470	1228	6910	3.32833	3.84471e-95	3.84471e-95	2.15094e-94
KEGG_PATHWAY	hsa01130:Biosynthesis of antibiotics	105	15.2616	2.49673e-67	P35520, P04406, P53597, Q99714, Q5TCS8, O43175, P17858, P07738, O75414, P54819, P00568, P53396, Q96AT9, P32929, P08559, P49419, O95455, Q9NR19, P10515, P23434, P04181, P27144, P36871, P08237, P00558, P15259, Q16836, Q01813, P04040, P11766, P09622, P31040, P11310, P22102, Q13907, P09104, Q9BYZ2, P51648, P37837, P07205, P60174, Q9Y617, Q13232, Q9NUB1, P23378, P42765, P00338, P48728, P07195, P31939,…	470	212	6910	7.28171	5.71752e-65	2.85876e-65	3.19869e-64
KEGG_PATHWAY	hsa01200:Carbon metabolism	66	9.59302	1.72154e-47	P04406, P09467, Q3LXA3, P30613, P17174, P53597, P06733, Q02252, O43175, P17858, Q2QD12, Q96I99, P10768, Q96AT9, P36957, P08559, P11498, Q9NR19, P40925, P40926, P10515, P06744, P48163, P16219, P49448, P00558, P08237, P11413, P52209, P22033, P49247, P15259, Q9P2R7, Q01813, P04040, P11766, P09622, P11908, P31040, O95479, P11310, P13929, P05166, Q9BWD1, P09104, P51553, P60174, P37837, P07205, Q16798,…	470	113	6910	8.58708	3.94233e-45	1.31411e-45	2.20555e-44
KEGG_PATHWAY	hsa02010:ABC transporters	35	5.08721	7.78531e-32	Q92887, Q9H172, O15440, Q8N139, O75027, Q03519, P13569, Q9H222, Q9H221, Q9BZC7, O95477, Q9NRK6, O15438, Q9NP58, Q8IUA7, O94911, Q2M3G0, Q9NUT2, Q9NP78, Q96J65, Q8WWZ4, Q86UQ4, Q96J66, Q8WWZ7, P33897, O60706, Q8IZY2, P33527, P08183, Q86UK0, Q09428, P21439, O95342, Q99758, P45844	470	44	6910	11.6949	1.78284e-29	4.45709e-30	9.97415e-29
KEGG_PATHWAY	hsa01230:Biosynthesis of amino acids	40	5.81395	9.72486e-27	P35520, P04406, Q01813, P30613, P15104, P31153, P17174, P06733, Q03154, P04424, O43175, P17858, P11908, Q2QD12, P13929, Q96AT9, P09104, P32929, P49419, P51553, P11498, P60174, P37837, P07205, Q9Y617, P00966, P05089, Q00266, P31327, P34896, P34897, Q99707, P54886, P00480, P08237, P00558, P49247, P15259, P50213, P21399	470	74	6910	7.9471	2.22699e-24	4.45398e-25	1.2459e-23
KEGG_PATHWAY	hsa00620:Pyruvate metabolism	30	4.36047	6.44053e-26	P30613, P09622, P05091, P14621, Q9BWD1, P08559, Q9BYZ2, P49419, P11498, Q9NR19, P40925, P51648, P40926, Q16798, Q6PII5, Q9NUB1, P00338, P10515, Q04760, P35558, P07195, P48163, Q6ZMR3, Q86WU2, P07864, Q13085, P49189, O00763, Q9UBQ7, P07954	470	40	6910	11.0266	1.47488e-23	2.45814e-24	8.25129e-23
KEGG_PATHWAY	hsa00010:Glycolysis / Gluconeogenesis	37	5.37791	3.80593e-25	P04406, P09467, Q01813, P30613, P06733, P43353, Q96C23, P09622, P11766, P17858, P05091, P07738, P30838, P13929, O14556, P09104, P08559, Q9BYZ2, P49419, Q9NR19, P60174, P51648, P07205, Q9NUB1, P10515, P00338, P35558, P06744, P07195, Q6ZMR3, P07864, P36871, P08237, P00558, P49189, Q96G03, P15259	470	67	6910	8.11909	8.71558e-23	1.24508e-23	4.87596e-22
KEGG_PATHWAY	hsa00970:Aminoacyl-tRNA biosynthesis	32	4.65116	1.49831e-19	P56192, Q9UGM6, Q96I59, P54136, Q5ST30, Q15031, Q9H0R6, A2RTX5, Q5JTZ9, Q9HA77, Q5T160, P49589, Q9Y2Z4, P49588, Q96GW9, P26639, P41252, Q9NSE4, P41250, Q6PI48, P26640, Q5JPH6, O75879, Q7L3T8, Q15046, P07814, P49590, Q9BW92, O95363, P12081, Q9NSD9, P49591	470	66	6910	7.1283	3.43114e-17	4.28892e-18	1.91956e-16
KEGG_PATHWAY	hsa00280:Valine, leucine and isoleucine degradation	27	3.92442	6.747e-19	Q13825, Q99714, Q02252, P09622, P05091, Q96RQ3, P45954, Q06278, P11310, P05166, Q9BWD1, P49419, Q86V21, P51648, Q8TB92, Q4G176, P42765, P21953, P16219, P31937, P49189, P30084, P40939, P22033, P55809, P55084, Q16836	470	47	6910	8.4459	1.54506e-16	1.71674e-17	8.64392e-16
KEGG_PATHWAY	hsa00640:Propanoate metabolism	20	2.90698	1.68909e-16	Q9NR19, Q9NUB1, P53597, P00338, Q02252, Q9H6R3, P07195, Q6ZMR3, Q13085, P07864, P11310, P05166, P30084, O00763, Q9BWD1, P40939, P22033, Q96I99, Q9BYZ2, Q9P2R7	470	28	6910	10.5015	5.08482e-14	5.10703e-15	2.88658e-13
KEGG_PATHWAY	hsa00260:Glycine, serine and threonine metabolism	23	3.34302	2.02462e-16	P35520, Q9Y617, P23378, Q8NE62, P34896, P34897, P48728, Q9P0Z9, O43175, Q9GZT4, P23434, P09622, O75600, P07738, Q9UI17, P22557, P21397, Q9UBQ7, Q9BYV1, P15259, P50440, P32929, P49419	470	39	6910	8.67049	5.08482e-14	4.66294e-15	2.88658e-13
KEGG_PATHWAY	hsa00020:Citrate cycle (TCA cycle)	19	2.76163	2.75629e-14	P11498, P40925, P40926, P21912, P53597, P10515, P35558, P09622, Q9ULD0, P31040, Q96I99, P53396, P50213, P07954, P36957, P08559, P51553, Q9P2R7, P21399	470	30	6910	9.31135	6.30518e-12	5.25469e-13	3.52718e-11
KEGG_PATHWAY	hsa00030:Pentose phosphate pathway	18	2.61628	2.52375e-13	Q9H477, P09467, P37837, Q01813, P06744, Q9Y315, P17858, P11908, O95479, P36871, Q2QD12, P08237, Q96G03, P52209, P11413, P49247, Q5T6J7, Q96AT9	470	29	6910	9.12546	5.7789e-11	4.44533e-12	3.23308e-10
KEGG_PATHWAY	hsa00071:Fatty acid degradation	20	2.90698	1.27731e-11	P51648, P42765, O95573, P11766, P05091, P16219, P45954, Q9ULC5, P11310, Q5FVE4, Q9UKU0, P49189, P30084, Q9BWD1, P40939, P55084, Q96GR2, Q16836, O60488, P49419	470	44	6910	6.68279	2.92504e-09	2.08932e-10	1.63643e-08
KEGG_PATHWAY	hsa00630:Glyoxylate and dicarboxylate metabolism	16	2.32558	1.95931e-11	P40925, P40926, P23378, P15104, P34896, P48728, P34897, P04040, P09622, P23434, P05166, Q9BWD1, P22033, Q9UBQ7, P21399, Q9NYQ3	470	27	6910	8.71237	4.48682e-09	2.99121e-10	2.51017e-08
KEGG_PATHWAY	hsa00270:Cysteine and methionine metabolism	17	2.47093	8.71307e-10	P25325, P35520, P40925, P40926, P26358, Q00266, P17174, P31153, P00338, Q99707, P07195, P23526, Q6ZMR3, P07864, Q9BV20, P32929, Q9BYZ2	470	38	6910	6.57727	1.99529e-07	1.24706e-08	1.11627e-06
KEGG_PATHWAY	hsa00250:Alanine, aspartate and glutamate metabolism	16	2.32558	2.20128e-09	Q06210, Q06203, P00966, O94925, P15104, P17174, P30520, P31327, Q9UI32, P04424, P49448, P08243, P27708, Q9BYV1, P30038, Q8N142	470	35	6910	6.72097	5.04093e-07	2.96525e-08	2.82017e-06
KEGG_PATHWAY	hsa01212:Fatty acid metabolism	18	2.61628	6.13928e-09	P42765, Q9NWU1, O95573, P49327, P16219, P45954, Q13085, P11310, Q5FVE4, Q9ULC5, Q9UKU0, P30084, Q9BWD1, P55084, P40939, Q96GR2, Q16836, O60488	470	48	6910	5.5133	1.40589e-06	7.81053e-08	7.86534e-06
KEGG_PATHWAY	hsa00670:One carbon pool by folate	12	1.74419	1.20482e-08	Q3SY69, Q9H903, P22102, P13995, P04818, P34896, P34897, P48728, O75891, Q99707, P31939, P11586	470	20	6910	8.82128	2.75904e-06	1.45213e-07	1.54356e-05
KEGG_PATHWAY	hsa00220:Arginine biosynthesis	12	1.74419	1.20482e-08	P00480, P49448, P00966, P05089, O94925, P17174, P15104, P29475, Q9UI32, P31327, Q03154, P04424	470	20	6910	8.82128	2.75904e-06	1.45213e-07	1.54356e-05
KEGG_PATHWAY	hsa00061:Fatty acid biosynthesis	10	1.45349	1.58817e-08	Q13085, Q9ULC5, Q5FVE4, Q9UKU0, O00763, Q96GR2, Q9NWU1, O95573, P49327, O60488	470	13	6910	11.3093	3.6369e-06	1.81846e-07	2.03468e-05
KEGG_PATHWAY	hsa00230:Purine metabolism	35	5.08721	1.75027e-08	Q9UIJ7, P30613, P30520, P07741, P12268, P49915, Q9BY32, Q5TCS8, P11908, O75414, O14802, P00492, P00491, Q16774, P54819, P22102, Q8TCS8, P00568, O95602, Q9Y6K8, P36959, Q06203, Q13232, Q8N6M5, P31939, O43252, Q9P2T1, P27144, P20839, P36871, Q96G03, O15067, O95340, O00746, Q8N142	470	176	6910	2.92372	4.00811e-06	1.90863e-07	2.24236e-05
KEGG_PATHWAY	hsa00410:beta-Alanine metabolism	14	2.03488	3.66526e-08	Q12882, P51648, Q02252, P43353, P05091, P30838, P11310, Q96KP4, P49189, P30084, P40939, Q96KN2, Q14117, P49419	470	31	6910	6.63967	8.39342e-06	3.81521e-07	4.69575e-05
KEGG_PATHWAY	hsa00650:Butanoate metabolism	13	1.88953	5.65874e-08	Q86V21, Q8TB92, Q9H9P8, Q68CK6, P0C7M7, P16219, Q02338, Q9BWD1, P30084, P40939, P55809, Q53FZ2, Q16836	470	27	6910	7.0788	1.29584e-05	5.63414e-07	7.2497e-05
KEGG_PATHWAY	hsa00340:Histidine metabolism	12	1.74419	8.03906e-08	P30838, P51648, Q96KP4, P49189, P42357, Q96N76, Q96KN2, P21397, P43353, P49419, Q96NU7, P05091	470	23	6910	7.67068	1.84093e-05	7.6706e-07	0.000102992
KEGG_PATHWAY	hsa00330:Arginine and proline metabolism	16	2.32558	5.88934e-07	Q9BSE5, P51648, P05089, P17174, P54886, P04181, P05091, P49189, Q96KP4, P29475, Q96KN2, P21397, P30038, P50440, P28838, P49419	470	50	6910	4.70468	0.000134857	5.39462e-06	0.00075451
KEGG_PATHWAY	hsa00240:Pyrimidine metabolism	22	3.19767	4.80929e-06	Q12882, P17812, P33316, Q9BZX2, Q9NWZ5, O95045, Q13232, Q5TCS8, O14802, O75414, P00491, Q9NRF8, Q8TCS8, P27708, P04818, Q16831, P19971, Q14117, O95602, O00746, Q02127, P32320	470	104	6910	3.11007	0.00110072	4.2358e-05	0.00616125
KEGG_PATHWAY	hsa00983:Drug metabolism - other enzymes	14	2.03488	7.03228e-06	Q12882, Q9BZX2, Q9NWZ5, O95045, P12268, Q9BY32, P49915, P00492, P20839, P08236, Q16831, P19971, Q14117, P32320	470	46	6910	4.47456	0.0016091	5.96426e-05	0.00900903
KEGG_PATHWAY	hsa00380:Tryptophan metabolism	13	1.88953	8.04838e-06	Q06278, P51648, P49189, P30084, Q9BWD1, P40939, P21397, P04040, Q16836, Q9ULD0, P49419, P05091, O15229	470	40	6910	4.77819	0.00184139	6.58224e-05	0.0103107
KEGG_PATHWAY	hsa00450:Selenocompound metabolism	8	1.16279	6.78459e-05	P56192, Q96GW9, P49903, O95340, Q99707, P32929, Q96I15, O43252	470	17	6910	6.91865	0.0154172	0.000535623	0.0868859
KEGG_PATHWAY	hsa00860:Porphyrin and chlorophyll metabolism	11	1.59884	0.000384608	P06132, Q5JPH6, P08397, P07814, P36551, P08236, P13716, P22557, Q7KZN9, P09601, P22830	470	42	6910	3.85056	0.0843236	0.0029321	0.491623
KEGG_PATHWAY	hsa04976:Bile secretion	14	2.03488	0.000633245	Q92887, Q12908, P29972, P22612, Q9H222, P13569, Q9H221, P50993, Q9Y694, P08183, O15438, O94778, P21439, O95342	470	69	6910	2.98304	0.135029	0.0046684	0.808255
KEGG_PATHWAY	hsa00052:Galactose metabolism	9	1.30814	0.000655208	Q01813, P36871, P07902, P08237, Q96G03, Q14376, Q96C23, P51570, P17858	470	30	6910	4.41064	0.139371	0.00467939	0.836179
KEGG_PATHWAY	hsa00520:Amino sugar and nucleotide sugar metabolism	11	1.59884	0.00118373	Q16222, Q06210, P36871, P07902, Q8NBZ7, Q96G03, Q14376, O60547, P06744, P46926, P51570	470	48	6910	3.36924	0.237563	0.00818557	1.50598
KEGG_PATHWAY	hsa00190:Oxidative phosphorylation	20	2.90698	0.00150643	P19404, Q9Y6N1, P00395, P49821, O75489, P00414, P03901, P21912, Q7KZN9, P03915, O00217, P15313, P31040, P06576, P38606, P28331, P25705, O75251, P36542, O75306	470	133	6910	2.21085	0.291944	0.0101025	1.91288
KEGG_PATHWAY	hsa00350:Tyrosine metabolism	9	1.30814	0.00195138	P32754, P30838, Q06278, P17174, P21397, P43353, O43708, P11766, Q93099	470	35	6910	3.78055	0.36065	0.0126988	2.47141
KEGG_PATHWAY	hsa00310:Lysine degradation	11	1.59884	0.00224263	P51648, P49189, P30084, Q9BWD1, P40939, Q9P0Z9, P36957, Q16836, Q9ULD0, P49419, P05091	470	52	6910	3.11007	0.401984	0.0141801	2.83539
KEGG_PATHWAY	hsa04122:Sulfur relay system	5	0.726744	0.00316498	P25325, O75648, Q9Y697, O95396, Q9NZB8	470	10	6910	7.35106	0.516126	0.0194285	3.97988
KEGG_PATHWAY	hsa04964:Proximal tubule bicarbonate reclamation	7	1.01744	0.00353661	P49448, P40925, P50993, O94925, P29972, Q9UI32, P35558	470	23	6910	4.47456	0.555728	0.0211242	4.43749
KEGG_PATHWAY	hsa04146:Peroxisome	14	2.03488	0.00363254	Q8TB92, O95573, P04040, Q9P0Z9, P33897, P30044, Q9ULC5, Q9UKU0, P04179, P0C024, O60488, Q06830, Q9UJ83, Q9NYQ3	470	83	6910	2.47988	0.565416	0.0211417	4.55529
KEGG_PATHWAY	hsa00500:Starch and sucrose metabolism	8	1.16279	0.00577099	P36871, Q9H227, O43280, Q96G03, P06744, Q6PCE3, P06737, P04746	470	33	6910	3.56415	0.734299	0.0325917	7.14668
KEGG_PATHWAY	hsa00040:Pentose and glucuronate interconversions	8	1.16279	0.00945762	P51648, Q2QD12, P08236, Q9UEF7, Q00796, Q7Z4W1, Q96AT9, P05091	470	36	6910	3.26714	0.886517	0.0516917	11.4624
KEGG_PATHWAY	hsa00561:Glycerolipid metabolism	10	1.45349	0.0153202	Q53H12, P51648, Q14410, Q3LXA3, P49189, Q9NUQ2, Q99685, Q9HCL2, P49419, P05091	470	58	6910	2.53485	0.970855	0.0807324	17.9461
KEGG_PATHWAY	hsa03430:Mismatch repair	6	0.872093	0.017098	P35250, Q9UHC1, P52701, P40692, P43246, P20585	470	23	6910	3.83534	0.980732	0.0877527	19.8239
KEGG_PATHWAY	hsa00051:Fructose and mannose metabolism	7	1.01744	0.0189176	P60174, P09467, Q01813, P08237, Q00796, O60547, P17858	470	32	6910	3.21609	0.987395	0.0946202	21.7049
KEGG_PATHWAY	hsa00360:Phenylalanine metabolism	5	0.726744	0.024553	P32754, P30838, P17174, P21397, P43353	470	17	6910	4.32416	0.99663	0.118832	27.2751
KEGG_PATHWAY	hsa01210:2-Oxocarboxylic acid metabolism	5	0.726744	0.024553	P17174, Q03154, P50213, P51553, P21399	470	17	6910	4.32416	0.99663	0.118832	27.2751
KEGG_PATHWAY	hsa00471:D-Glutamine and D-glutamate metabolism	3	0.436047	0.0251617	P49448, O94925, Q9UI32	470	4	6910	11.0266	0.997079	0.119147	27.8544
KEGG_PATHWAY	hsa00072:Synthesis and degradation of ketone bodies	4	0.581395	0.0260327	Q02338, Q8TB92, Q9BWD1, P55809	470	10	6910	5.88085	0.99762	0.120604	28.6759
KEGG_PATHWAY	hsa00920:Sulfur metabolism	4	0.581395	0.0260327	P25325, O95861, O95340, O43252	470	10	6910	5.88085	0.99762	0.120604	28.6759
KEGG_PATHWAY	hsa05012:Parkinson's disease	17	2.47093	0.0305783	P19404, P00395, P49821, O75489, P00414, P03901, P21912, P22612, P03915, O00217, P31040, P06576, P28331, P25705, O75251, P36542, O75306	470	142	6910	1.76011	0.999185	0.137708	32.825
KEGG_PATHWAY	hsa00130:Ubiquinone and other terpenoid-quinone biosynthesis	4	0.581395	0.0340289	P32754, Q96H96, Q5HYK3, Q9Y2Z9	470	11	6910	5.34623	0.99964	0.14939	35.8247
KEGG_PATHWAY	hsa00750:Vitamin B6 metabolism	3	0.436047	0.057441	Q06278, Q9Y617, O00764	470	6	6910	7.35106	0.999999	0.237336	53.1345
KEGG_PATHWAY	hsa05010:Alzheimer's disease	18	2.61628	0.0627242	P19404, P04406, P00395, P49821, O75489, P00414, P21912, Q99714, O00217, P31040, P06576, O14983, P29475, P28331, P25705, O75251, P36542, O75306	470	168	6910	1.57523	1	0.252383	56.3907
KEGG_PATHWAY	hsa05230:Central carbon metabolism in cancer	9	1.30814	0.0663665	Q8N6T7, Q01813, P08237, O94925, P11413, Q9UI32, P15259, P08559, P17858	470	64	6910	2.06749	1	0.260971	58.5127
KEGG_PATHWAY	hsa04922:Glucagon signaling pathway	12	1.74419	0.0711861	Q6ZMR3, Q13085, P07864, O00763, P00338, P35558, P22612, P15259, P07195, P06737, P08559, Q9BYZ2	470	99	6910	1.78208	1	0.273178	61.1743
KEGG_PATHWAY	hsa03018:RNA degradation	10	1.45349	0.0754956	Q01813, Q8TCS8, P10809, P13929, P08237, P06733, P09104, Q8TF46, P38646, P17858	470	77	6910	1.90937	1	0.283149	63.4201
KEGG_PATHWAY	hsa00460:Cyanoamino acid metabolism	3	0.436047	0.0768783	Q9H227, P34896, P34897	470	7	6910	6.30091	1	0.283278	64.1148
KEGG_PATHWAY	hsa03320:PPAR signaling pathway	9	1.30814	0.0822287	Q9ULC5, Q14410, Q5FVE4, P11310, Q9UKU0, Q96GR2, O95573, P35558, O60488	470	67	6910	1.97491	1	0.295939	66.6902
KEGG_PATHWAY	hsa00062:Fatty acid elongation	5	0.726744	0.0853838	P42765, P30084, P40939, P55084, Q16836	470	25	6910	2.94043	1	0.301325	68.1278
